# Supplementary material for: Physico-Mechanical Optimization and Antimicrobial Properties of the Bionanocomposite Films Containing Gallic Acid and Zinc Oxide Nanoparticles
Source: Nanomaterials (Basel). 2023 May 31;13(11):1769. doi: 10.3390/nano13111769 (PMC10254433; doi:10.3390/nano13111769)
Supplement: Supplementary file 1 [file nanomaterials-13-01769-s001.zip]

Archive with 1 entries (1 files):
- nanomaterials-2338857-supplementary.pdf
